# Supplementary material for: The Cyclobutanocucurbit[5–8]uril Family: Electronegative Cavities in Contrast to Classical Cucurbituril while the Electropositive Outer Surface Acts as a Crystal Packing Driver
Source: Molecules. 2021 Dec 3;26(23):7343. doi: 10.3390/molecules26237343 (PMC8659056; doi:10.3390/molecules26237343)
Supplement: Supplementary file 1 [file molecules-26-07343-s001.zip]

Archive with 1 entries (1 files):
- molecules-1457022-supplementary.pdf
